# Supplementary material for: The first complete mitochondrial genome of the Indian Tent Turtle, Pangshura tentoria (Testudines: Geoemydidae): Characterization and comparative analysis
Source: Ecol Evol. 2019 Aug 30;9(18):10854–68. doi: 10.1002/ece3.5606 (PMC6787814; doi:10.1002/ece3.5606)
Supplement: Supplementary file 12 [file ECE3-9-10854-s012.xlsx]

## Sheet: Sheet1
Table S3. Comparison of Gene arrangements in light (-) and heavy (+) strand within 32 Geoemydidae species.
Species	trnF	rrnS	trnV	rrnL	trnL2	nad1	trnI	trnQ	trnM	nad2	trnW	trnA	trnN	trnC	trnY	cox1	trnS2	trnD	cox2	trnK	atp8	atp6	cox3	trnG	nad3	trnR	nad4l	nad4	trnH	trnS1	trnL1	nad5	nad6	trnE	cytb	trnT	trnP	A+T-rich Region
Pangshura tentoria	+	+	+	+	+	+	+	-	+	+	+	-	-	-	-	+	-	+	+	+	+	+	+	+	+	+	+	+	+	+	+	+	-	-	+	+	-	.
Batagur trivittata	+	+	+	+	+	+	+	-	+	+	+	-	-	-	-	+	-	+	+	+	+	+	+	+	+	+	+	+	+	+	+	+	-	-	+	+	-	.
Cuora amboinensis	+	+	+	+	+	+	+	-	+	+	+	-	-	-	-	+	-	+	+	+	+	+	+	+	+	+	+	+	+	+	+	+	-	-	+	+	-	.
Cuora aurocapitata	+	+	+	+	+	+	+	-	+	+	+	-	-	-	-	+	-	+	+	+	+	+	+	+	+	+	+	+	+	+	+	+	-	-	+	+	-	.
Cuora bourreti	+	+	+	+	+	+	+	-	+	+	+	-	-	-	-	+	-	+	+	+	+	+	+	+	+	+	+	+	+	+	+	+	-	-	+	+	-	.
Cuora flavomarginata	+	+	+	+	+	+	+	-	+	+	+	-	-	-	-	+	-	+	+	+	+	+	+	+	+	+	+	+	+	+	+	+	-	-	+	+	-	.
Cuora galbinifrons	+	+	+	+	+	+	+	-	+	+	+	-	-	-	-	+	-	+	+	+	+	+	+	+	+	+	+	+	+	+	+	+	-	-	+	+	-	.
Cuora mouhotii	+	+	+	+	+	+	+	-	+	+	+	-	-	-	-	+	-	+	+	+	+	+	+	+	+	+	+	+	+	+	+	+	-	-	+	+	-	.
Cuora pani	+	+	+	+	+	+	+	-	+	+	+	-	-	-	-	+	-	+	+	+	+	+	+	+	+	+	+	+	+	+	+	+	-	-	+	+	-	.
Cuora picturata	+	+	+	+	+	+	+	-	+	+	+	-	-	-	-	+	-	+	+	+	+	+	+	+	+	+	+	+	+	+	+	+	-	-	+	+	-	.
Cuora trifasciata	+	+	+	+	+	+	+	-	+	+	+	-	-	-	-	+	-	+	+	+	+	+	+	+	+	+	+	+	+	+	+	+	-	-	+	+	-	.
Cyclemys atripons	+	+	+	+	+	+	+	-	+	+	+	-	-	-	-	+	-	+	+	+	+	+	+	+	+	+	+	+	+	+	+	+	-	-	+	+	-	.
Cyclemys dentata	+	+	+	+	+	+	+	-	+	+	+	-	-	-	-	+	-	+	+	+	+	+	+	+	+	+	+	+	+	+	+	+	-	-	+	+	-	.
Cyclemys oldhami	+	+	+	+	+	+	+	-	+	+	+	-	-	-	-	+	-	+	+	+	+	+	+	+	+	+	+	+	+	+	+	+	-	-	+	+	-	.
Cyclemys pulchristriata	+	+	+	+	+	+	+	-	+	+	+	-	-	-	-	+	-	+	+	+	+	+	+	+	+	+	+	+	+	+	+	+	-	-	+	+	-	.
Cyclemys tcheponensis	+	+	+	+	+	+	+	-	+	+	+	-	-	-	-	+	-	+	+	+	+	+	+	+	+	+	+	+	+	+	+	+	-	-	+	+	-	.
Heosemys annandalii	+	+	+	+	+	+	+	-	+	+	+	-	-	-	-	+	-	+	+	+	+	+	+	+	+	+	+	+	+	+	+	+	-	-	+	+	-	.
Heosemys depressa	+	+	+	+	+	+	+	-	+	+	+	-	-	-	-	+	-	+	+	+	+	+	+	+	+	+	+	+	+	+	+	+	-	-	+	+	-	.
Heosemys grandis	+	+	+	+	+	+	+	-	+	+	+	-	-	-	-	+	-	+	+	+	+	+	+	+	+	+	+	+	+	+	+	+	-	-	+	+	-	.
Mauremys annamensis	+	+	+	+	+	+	+	-	+	+	+	-	-	-	-	+	-	+	+	+	+	+	+	+	+	+	+	+	+	+	+	+	-	-	+	+	-	.
Mauremys caspica	+	+	+	+	+	+	+	-	+	+	+	-	-	-	-	+	-	+	+	+	+	+	+	+	+	+	+	+	+	+	+	+	-	-	+	+	-	.
Mauremys japonica	+	+	+	+	+	+	+	-	+	+	+	-	-	-	-	+	-	+	+	+	+	+	+	+	+	+	+	+	+	+	+	+	-	-	+	+	-	.
Mauremys leprosa	+	+	+	+	+	+	+	-	+	+	+	-	-	-	-	+	-	+	+	+	+	+	+	+	+	+	+	+	+	+	+	+	-	-	+	+	-	.
Mauremys megalocephala	+	+	+	+	+	+	+	-	+	+	+	-	-	-	-	+	-	+	+	+	+	+	+	+	+	+	+	+	+	+	+	+	-	-	+	+	-	.
Mauremys mutica	+	+	+	+	+	+	+	-	+	+	+	-	-	-	-	+	-	+	+	+	+	+	+	+	+	+	+	+	+	+	+	+	-	-	+	+	-	.
Mauremys nigricans	+	+	+	+	+	+	+	-	+	+	+	-	-	-	-	+	-	+	+	+	+	+	+	+	+	+	+	+	+	+	+	+	-	-	+	+	-	.
Mauremys reevesii	+	+	+	+	+	+	+	+	+	+	+	-	+	-	-	+	-	+	+	+	+	+	+	+	+	+	+	+	+	+	+	+	-	-	+	+	-	.
Mauremys rivulata	+	+	+	+	+	+	+	-	+	+	+	-	-	-	-	+	-	+	+	+	+	+	+	+	+	+	+	+	+	+	+	+	-	-	+	+	-	.
Mauremys sinensis	+	+	+	+	+	+	+	-	+	+	+	-	-	-	-	+	-	+	+	+	+	+	+	+	+	+	+	+	+	+	+	+	-	-	+	+	-	.
Notochelys platynota	+	+	+	+	+	+	+	-	+	+	+	-	-	-	-	+	-	+	+	+	+	+	+	+	+	+	+	+	+	+	+	+	-	-	+	+	-	.
Sacalia bealei	+	+	+	+	+	+	+	-	+	+	+	-	-	-	-	+	-	+	+	+	+	+	+	+	+	+	+	+	+	+	+	+	-	-	+	+	-	.
Sacalia quadriocellata	+	+	+	+	+	+	+	-	+	+	+	-	-	-	-	+	-	+	+	+	+	+	+	+	+	+	+	+	+	+	+	+	-	-	+	+	-	.
