# Supplementary material for: The first complete mitochondrial genome of the Indian Tent Turtle, Pangshura tentoria (Testudines: Geoemydidae): Characterization and comparative analysis
Source: Ecol Evol. 2019 Aug 30;9(18):10854–68. doi: 10.1002/ece3.5606 (PMC6787814; doi:10.1002/ece3.5606)
Supplement: Supplementary file 13 [file ECE3-9-10854-s013.xlsx]

## Sheet: Sheet1
Table S4. Comparision of overlapping and intergenic spacer regions of the studied 32 Geoemydid species. The overlapping regions are denoted by minus digit. The gene arrangement of B. trivittata were mentioned in the right side.
	Pangshura tentoria	Cuora amboinensis	Cuora aurocapitata	Cuora bourreti	Cuora flavomarginata	Cuora galbinifrons	Cuora mouhotii	Cuora pani	Cuora picturata	Cuora trifasciata	Cyclemys atripons	Cyclemys dentata	Cyclemys oldhami	Cyclemys pulchristriata	Cyclemys tcheponensis	Heosemys annandalii	Heosemys depressa	Heosemys grandis	Mauremys annamensis	Mauremys caspica	Mauremys japonica	Mauremys leprosa	Mauremys megalocephala	Mauremys mutica	Mauremys nigricans	Mauremys reevesii	Mauremys rivulata	Mauremys sinensis	Notochelys platynota	Sacalia bealei	Sacalia quadriocellata	Batagur trivittata
Locus																																	Locus
trnF	0	1	1	0	1	1	1	1	0	1	1	1	1	0	1	1	1	1	0	1	1	1	1	1	0	1	1	1	1	1	1	-11	cox1
rrnS	0	1	1	1	1	1	1	1	1	1	1	1	1	1	1	1	1	1	1	1	1	1	1	1	1	1	1	1	1	1	1	1	trnS2
trnV	-1	1	1	0	1	1	1	1	0	1	1	1	1	0	1	1	1	1	0	1	1	1	1	1	1	1	1	1	1	1	1	1	trnD
rrnL	1	0	1	1	1	1	1	1	1	1	1	1	1	1	1	1	1	1	1	1	1	1	1	0	1	1	1	1	1	1	1	2	cox2
trnL2	0	1	1	1	1	1	1	1	1	1	1	1	1	1	1	1	2	2	1	1	1	1	1	1	1	1	1	1	2	2	2	2	trnK
nad1	8	1	0	1	0	0	0	0	1	1	0	3	3	3	3	3	1	1	0	1	1	1	1	0	1	0	1	1	3	1	0	-9	atp8
trnI	-1	-1	0	0	0	0	0	0	0	0	0	0	0	0	0	0	0	0	0	0	0	0	0	0	0	0	0	0	0	0	0	0	atp6
trnQ	-1	0	0	0	0	0	0	0	0	0	0	0	0	0	0	0	0	0	0	0	0	0	0	0	0	0	0	0	0	0	0	1	cox3
trnM	0	1	1	1	1	1	1	1	1	1	1	1	1	1	1	1	1	1	1	1	1	1	1	1	1	1	1	1	1	1	1	2	trnG
nad2	4	1	-1	1	-1	-1	-1	-1	1	1	-1	1	1	1	1	1	1	1	-1	1	1	1	1	-1	1	-1	1	1	1	1	1	1	nad3
trnW	1	2	2	2	2	2	2	2	2	2	2	2	2	2	2	2	2	2	2	2	2	2	2	2	2	2	2	2	2	2	2	1	trnR
trnA	1	2	2	2	2	2	2	2	2	2	2	2	2	2	2	2	2	2	2	2	2	2	2	2	2	2	2	2	2	2	2	-6	nad4l
trnN	27	28	28	28	28	27	27	27	28	27	9	27	26	27	27	27	26	26	27	27	28	27	28	27	27	28	27	28	29	27	27	17	nad4
trnC	0	1	1	1	1	1	1	1	1	1	1	1	1	1	1	1	1	1	1	0	1	1	1	1	1	1	0	1	2	1	1	1	trnH
trnY	1	2	2	2	2	2	2	2	2	2	2	2	2	2	2	2	2	2	2	2	2	2	2	2	2	2	2	2	2	2	2	0	trnS1
cox1	3	-8	-8	-8	-8	-8	-8	-8	-8	-8	-8	-8	-8	-8	-8	-8	-8	-8	-8	-8	-8	-8	-8	-8	-8	-8	-8	-8	-8	-8	-8	1	trnL2
trnS2	0	3	3	3	3	3	3	3	3	3	3	3	3	3	3	3	3	3	3	3	3	3	3	3	3	3	3	3	3	3	3	-4	nad5
trnD	0	1	1	1	1	1	1	1	1	1	1	1	1	1	1	1	1	1	1	1	1	1	1	1	1	1	1	1	1	1	1	1	nad6
cox2	10	3	2	3	4	3	3	3	3	3	9	2	2	1	2	2	2	2	2	2	2	2	2	2	2	2	2	2	2	2	2	6	trnE
trnK	1	2	2	2	1	2	2	-8	2	2	2	2	2	2	2	2	2	2	2	2	2	2	3	2	2	2	2	2	2	1	2	5	cytb
atp8	-4	-9	-9	-21	-9	-21	-9	-9	-21	-9	-9	1	-9	-9	-9	-9	-9	-9	-9	-9	-9	-9	-9	-9	-9	-9	-9	-9	-30	-9	-21	1	trnT
atp6	5	0	0	0	0	0	0	0	0	0	0	0	0	0	0	0	0	0	0	0	0	0	0	0	0	0	0	0	0	0	0	1	trnP
cox3	1	1	2	1	1	1	1	1	1	1	1	1	1	1	1	1	1	1	1	1	1	1	4	0	1	2	1	1	1	1	-2	1	A+T-rich Region
trnG	1	1	1	1	1	1	1	1	1	1	1	1	1	1	1	1	1	1	1	1	1	1	1	1	1	1	1	1	1	1	1	1	trnF
nad3	1	1	3	1	-1	-1	-1	3	1	1	-1	1	1	1	1	1	1	1	1	1	1	1	1	1	1	1	1	1	1	1	-1	1	rrnS
trnR	0	1	1	1	1	1	1	1	1	1	1	1	1	1	1	1	1	1	1	1	1	1	1	0	1	1	1	1	1	1	1	0	trnV
nad4l	-4	3	-6	-6	-6	-6	-6	-6	-6	-6	-6	-6	-6	-6	-6	-6	-6	-6	-6	-6	-6	-6	-6	-6	-6	-6	-6	-6	-6	-6	-6	2	rrnL
nad4	20	-4	3	13	13	13	13	3	13	3	14	14	14	14	14	10	12	12	13	13	13	13	13	13	13	1	13	2	12	13	13	1	trnL1
trnH	0	1	1	1	1	1	1	1	1	1	1	1	1	1	1	1	1	1	1	1	1	1	0	1	1	1	1	1	1	1	1	1	nad1
trnS1	-1	1	0	-1	0	0	0	0	1	0	0	0	0	0	-1	0	0	0	0	0	0	0	1	0	0	0	0	0	0	1	1	0	trnI
trnL1	12	1	1	1	1	1	1	1	1	1	1	1	1	1	1	1	1	1	1	1	1	1	1	1	1	1	1	1	1	1	1	0	trnQ
nad5	4	1	-4	-4	-4	-4	-4	-4	-4	-4	-4	-4	-4	-4	-4	-4	-4	-4	-4	-4	-4	-4	-4	-4	-4	2	-4	-4	-4	-3	-2	1	trnM
nad6	0	1	1	1	1	1	1	1	1	1	1	1	1	1	1	1	1	1	-2	1	1	1	1	1	4	-5	1	1	4	1	1	1	nad2
trnE	4	5	2	5	5	5	5	5	5	5	5	5	5	5	5	5	5	5	4	5	5	5	1	4	5	2	5	5	5	5	2	4	trnW
cytb	10	5	3	1	10	1	1	1	0	1	1	5	2	1	1	1	1	1	1	1	1	1	1	16	1	2	0	1	1	1	1	2	trnA
trnT	0	2	2	2	2	2	2	2	2	2	2	2	2	2	2	2	2	2	2	2	2	2	2	2	2	2	2	2	2	2	2	24	trnN
trnP	0	0	1	0	1	1	1	1	0	1	1	1	1	0	1	1	1	1	0	1	1	-67	1	1	1	1	1	1	1	1	1	1	trnC
A+T-rich Region	-	-	-	-	-	-	-	-	-	-	-	-	-	-	-	-	-	-	-	-	-	-	-	-	-	-	-	-	-	-	-	-	trnY
