# Supplementary material for: The first complete mitochondrial genome of the Indian Tent Turtle, Pangshura tentoria (Testudines: Geoemydidae): Characterization and comparative analysis
Source: Ecol Evol. 2019 Aug 30;9(18):10854–68. doi: 10.1002/ece3.5606 (PMC6787814; doi:10.1002/ece3.5606)
Supplement: Supplementary file 14 [file ECE3-9-10854-s014.xlsx]

## Sheet: Sheet1
Table S5. Start and stop codons of 13 PCGs in 32 Geoemydid species.
	Pangshura tentoria		Batagur trivittata		Cuora amboinensis		Cuora aurocapitata		Cuora bourreti		Cuora flavomarginata		Cuora galbinifrons		Cuora mouhotii		Cuora pani		Cuora picturata		Cuora trifasciata		Cyclemys atripons		Cyclemys dentata		Cyclemys oldhami		Cyclemys pulchristriata		Cyclemys tcheponensis		Heosemys annandalii		Heosemys depressa		Heosemys grandis		Mauremys annamensis		Mauremys caspica		Mauremys japonica		Mauremys leprosa		Mauremys megalocephala		Mauremys mutica
PCGs	Start	Stop	Start	Stop	Start	Stop	Start	Stop	Start	Stop	Start	Stop	Start	Stop	Start	Stop	Start	Stop	Start	Stop	Start	Stop	Start	Stop	Start	Stop	Start	Stop	Start	Stop	Start	Stop	Start	Stop	Start	Stop	Start	Stop	Start	Stop	Start	Stop	Start	Stop	Start	Stop	Start	Stop	Start
nad1	ATG	(A)	ATG	TA(G)	ATG	TA(G)	ATG	TAG	ATG	TA(G)	ATG	TAG	ATG	TAG	ATG	TAG	ATG	TAG	ATG	TA(G)	ATG	TA(G)	ATG	TAG	ATG	TAA	ATG	TAA	ATG	TAA	ATG	TAA	ATG	TAA	ATG	TA(G)	ATG	TA(G)	ATG	TAG	ATG	TA(G)	ATG	TA(G)	ATG	TA(G)	ATG	TA(G)	ATG
nad2	ATG	(A)	ATA	T(AG)	ATA	T(AG)	ATG	TAG	ATG	T	ATG	TAG	ATG	TAG	ATG	TAG	ATG	TAG	ATG	T(AG)	ATG	T(AG)	ATG	TAG	ATG	T(AG)	ATG	T(AG)	ATG	T(AG)	ATG	T(AG)	ATG	T(AG)	ATG	T(AG)	ATG	T(AG)	ATG	TAG	ATG	T(AG)	ATG	T(AG)	ATG	T(AG)	ATG	T(AG)	ATG
cox1	GTG	(A)	GTG	AGG	GTG	AGG	GTG	AGG	GTG	AGG	GTG	AGG	GTG	AGG	GTG	AGG	GTG	AGG	GTG	AGG	GTG	AGG	GTG	AGG	ATG	AGG	GTG	AGG	GTG	AGG	GTG	AGG	GTG	AGG	GTG	AGG	GTG	AGG	GTG	AGG	GTG	AGG	GTG	AGG	GTG	AGG	GTG	AGG	GTG
cox2	ATG	(T)	ATG	TAA	ATG	TAA	ATG	TAA	ATG	TAA	ATG	TAA	ATG	TAA	ATG	TAG	ATG	TAA	ATG	TAA	ATG	TAA	ATG	TAA	ATG	TAA	ATG	TAA	ATG	TAA	ATG	TAA	ATG	TAA	ATG	TAG	ATG	TAA	ATG	TAA	ATG	TAA	ATG	TAA	ATG	TAA	ATG	TAA	ATG
atp8	ATG	(A)	ATG	TAA	ATG	TAA	ATG	TAA	ATG	TAA	ATG	TAA	ATG	TAA	ATG	TAA	ATG	TAA	ATG	TAA	ATG	TAA	ATG	TAA	ATG	TAA	ATG	TAA	ATG	TAA	ATG	TAA	ATG	TAA	ATG	TAA	ATG	TAA	ATG	TAA	ATG	TAA	ATG	TAA	ATG	TAA	ATG	TAA	ATG
atp6	ATG	(A)	ATG	TAA	ATG	TAA	ATG	TAA	GTG	TAA	ATG	TAA	ATG	TAA	ATG	TAA	ATG	TAA	ATG	TAA	ATG	TAA	ATG	TAA	ATG	TAA	ATG	TAA	ATG	TAA	ATG	TAA	ATG	TAA	ATG	TAA	ATG	TAA	ATG	TAA	ATG	TAA	ATG	TAA	ATG	TAA	ATG	TAA	ATG
cox3	ATG	(TA)	ATG	T	ATG	T	ATG	TAA	ATG	T	ATG	T	ATG	T	ATG	T	ATG	T	ATG	T	ATG	T	ATG	T	ATG	T	ATG	T	ATG	T	ATG	T	ATG	T	ATG	T	ATG	T	ATG	T	ATG	T	ATG	T	ATG	T	ATG	T	ATG
nad3	ATG	(T)	ATG	AGA	ATG	AGA	ATG	AGA	ATG	T	ATG	TAG	ATG	TAG	ATG	TAG	ATG	AGA	ATG	T(AG)	ATG	T(AG)	ATG	TAG	ATG	T(AG)	ATG	T(AG)	ATG	T(AG)	ATG	T(AG)	ATG	T(AG)	ATG	T(AG)	ATG	T(AG)	ATG	T	ATG	T(AG)	ATG	T(AG)	ATG	T(AG)	ATG	T(AG)	ATG
nad4l	ATG	(TAA)	ATG	TAA	ATG	TAA	ATG	TAA	ATG	TAA	ATG	TAA	ATG	TAA	ATG	TAA	ATG	TAA	ATG	TAA	ATG	TAA	ATG	TAA	ATG	TAA	ATG	TAA	ATG	TAA	ATG	TAA	ATG	TAA	ATG	TAA	ATG	TAA	ATG	TAA	ATG	TAA	ATG	TAA	ATG	TAA	ATG	TAA	ATG
nad4	ATG	(A)	GTG	TAA	ATG	TAA	ATG	TAA	ATG	TAA	ATG	TAA	ATG	TAA	ATG	TAA	ATG	TAA	ATG	TAA	ATG	TAA	ATG	TAA	ATG	TAA	ATG	TAA	ATG	TAA	ATG	TAA	ATG	TAA	ATG	TAA	ATG	TAA	ATG	TAA	ATG	TAG	ATG	TAA	ATG	TAA	ATG	TAA	ATG
nad5	ATA	(A)	ATG	TAA	ATG	TAA	ATG	TAA	ATG	TAA	ATG	TAA	ATG	TAA	ATG	TAA	ATG	TAA	ATG	TAA	ATG	TAA	ATG	TAA	ATG	TAA	ATG	TAA	ATG	TAA	ATG	TAA	ATG	TAA	ATG	TAA	ATG	TAA	ATG	TAA	ATG	TAA	ATG	TAA	ATG	TAA	ATG	TAA	ATG
nad6	ATG	(AGA)	ATG	AGA	ATG	AGG	ATG	AGG	ATG	AGG	ATG	AGG	ATG	AGG	ATG	AGG	ATG	AGG	ATG	AGG	ATG	AGG	ATG	AGG	ATG	AGG	ATG	AGG	ATG	AGG	ATG	AGG	ATG	AGG	ATG	AGG	ATG	AGG	ATT	AGG	ATG	AGG	ATG	AGG	ATG	AGG	ATG	AGG	ATG
cytb	ATG	(A)	ATG	TAA	ATG	TAA	ATA	TAA	ATG	T	ATG	TAA	ATG	T	ATG	T	ATG	T	ATG	TA	ATG	T	ATG	T	ATG	TAA	ATG	TAA	ATG	T	ATG	T	ATG	T	ATG	T	ATG	T	ATG	T	ATG	T	ATG	T	ATG	T	ATG	T	ATG
[truncated: 15 more columns]
