# Supplementary material for: The first complete mitochondrial genome of the Indian Tent Turtle, Pangshura tentoria (Testudines: Geoemydidae): Characterization and comparative analysis
Source: Ecol Evol. 2019 Aug 30;9(18):10854–68. doi: 10.1002/ece3.5606 (PMC6787814; doi:10.1002/ece3.5606)
Supplement: Supplementary file 15 [file ECE3-9-10854-s015.xlsx]

## Sheet: Sheet1
Table S6. Anticodons of 22 tRNA genes in 32 Geoemydid species.
tRNA genes	Pangshura tentoria	Batagur trivittata	Cuora amboinensis	Cuora aurocapitata	Cuora bourreti	Cuora flavomarginata	Cuora galbinifrons	Cuora mouhotii	Cuora pani	Cuora picturata	Cuora trifasciata	Cyclemys atripons	Cyclemys dentata	Cyclemys oldhami	Cyclemys pulchristriata	Cyclemys tcheponensis	Heosemys annandalii	Heosemys depressa	Heosemys grandis	Mauremys annamensis	Mauremys caspica	Mauremys japonica	Mauremys leprosa	Mauremys megalocephala	Mauremys mutica	Mauremys nigricans	Mauremys reevesii	Mauremys rivulata	Mauremys sinensis	Notochelys platynota	Sacalia bealei	Sacalia quadriocellata
trnF	GAA	GAA	GAA	GAA	GAA	GAA	GAA	GAA	GAA	GAA	GAA	GAA	GAA	GAA	GAA	GAA	GAA	GAA	GAA	GAA	GAA	GAA	GAA	GAA	GAA	GAA	GAA	GAA	GAA	GAA	GAA	GAA
trnV	TAC	TAC	TAC	TAC	TAC	TAC	TAC	TAC	TAC	TAC	TAC	TAC	TAC	TAC	TAC	TAC	TAC	TAC	TAC	TAC	TAC	TAC	TAC	TAC	TAC	TAC	TAC	TAC	TAC	TAC	TAC	TAC
trnL2	TAA	TAA	TAA	TAA	TAA	TAA	TAA	TAA	TAA	TAA	TAA	TAA	TAA	TAA	TAA	TAA	TAA	TAA	TAA	TAA	TAA	TAA	TAA	TAA	TAA	TAA	TAA	TAA	TAA	TAA	TAA	TAA
trnI	GAT	GAT	GAT	GAT	GAT	GAT	GAT	GAT	GAT	GAT	GAT	GAT	GAT	GAT	GAT	GAT	GAT	GAT	GAT	GAT	GAT	GAT	GAT	GAT	GAT	GAT	GAT	TGA	GAT	GAT	GAT	GAT
trnM	CAT	CAT	CAT	CAT	CAT	CAT	CAT	CAT	CAT	CAT	CAT	CAT	CAT	CAT	CAT	CAT	CAT	CAT	CAT	CAT	CAT	CAT	CAT	CAT	CAT	CAT	CAT	CAT	CAT	CAT	CAT	CAT
trnW	TCA	TCA	TCA	TCA	TCA	TCA	TCA	TCA	TCA	TCA	TCA	TCA	TCA	TCA	TCA	TCA	TCA	TCA	TCA	TCA	TCA	TCA	TCA	TCA	TCA	TCA	TCA	TCA	TCA	TCA	TCA	TCA
trnD	GTC	GTC	GTC	GTC	GTC	GTC	GTC	GTC	GTC	GTC	GTC	GTC	GTC	GTC	GTC	GTC	GTC	GTC	GTC	GTC	GTC	GTC	GTC	GTC	GTC	GTC	GTC	GTC	GTC	GTC	GTC	GTC
trnK	TTT	TTT	TTT	TTT	TTT	TTT	TTT	TTT	TTT	TTT	TTT	TTT	TTT	TTT	TTT	TTT	TTT	TTT	TTT	TTT	TTT	TTT	TTT	TTT	TTT	TTT	TTT	TTT	TTT	TTT	TTT	TTT
trnG	TCC	TCC	TCC	TCC	TCC	TCC	TCC	TCC	TCC	TCC	TCC	TCC	TCC	TCC	TCC	TCC	TCC	TCC	TCC	TCC	TCC	TCC	TCC	TCC	TCC	TCC	TCC	TCC	TCC	TCC	TCC	TCC
trnR	TCG	TCG	TCG	TCG	TCG	TCG	TCG	TCG	TCG	TCG	TCG	CCG	TCG	TCG	TCG	TCG	TCG	TCG	TCG	TCG	TCG	TCG	TCG	TCG	TCG	TCG	TCG	TCG	TCG	TCG	TCG	TCG
trnH	GTG	GTG	GTG	GTG	GTG	GTG	GTG	GTG	GTG	GTG	GTG	GTG	GTG	GTG	GTG	GTG	GTG	GTG	GTG	GTG	GTG	GTG	GTG	GTG	GTG	GTG	GTG	GTG	GTG	GTG	GTG	GTG
trnS2	GCT	GCT	GCT	GCT	GCT	GCT	GCT	GCT	GCT	GCT	GCT	GCT	GCT	GCT	GCT	GCT	GCT	GCT	GCT	GCT	GCT	GCT	GCT	GCT	GCT	GCT	GCT	GCT	GCT	GCT	GCT	GCT
trnL	TAG	TAG	TAG	TAG	TAG	TAG	TAG	TAG	TAG	TAG	TAG	TAG	TAG	TAG	TAG	TAG	TAG	TAG	TAG	TAG	TAG	TAG	TAG	TAG	TAG	TAG	TAG	TAG	TAG	TAG	TAG	TAG
trnT	TGT	TGT	TGT	TGT	TGT	TGT	TGT	TGT	TGT	TGT	TGT	TGT	TGT	TGT	TGT	TGT	TGT	TGT	TGT	TGT	TGT	TGT	TGT	TGT	TGT	TGT	TGT	TGT	TGT	TGT	TGT	TGT
trnP	TGG	TGG	TGG	TGG	TGG	TGG	TGG	TGG	TGG	TGG	TGG	TGG	TGG	TGG	TGG	TGG	TGG	TGG	TGG	TGG	TGG	TGG	TGG	TGG	TGG	TGG	TGG	TGG	TGG	TGG	TGG	TGG
trnE	TTC	TTC	TTC	TTC	TTC	TTC	TTC	TTC	TTC	TTC	TTC	TTC	TTC	TTC	TTC	TTC	TTC	TTC	TTC	TTC	TTC	TTC	TTC	TTC	TTC	TTC	TTC	TTC	TTC	TTC	TTC	TTC
trnS1	TGA	TGA	TGA	TGA	TGA	TGA	TGA	TGA	TGA	TGA	TGA	TGA	TGA	TGA	TGA	TGA	TGA	TGA	TGA	TGA	TGA	TGA	TGA	TGA	TGA	TGA	TGA	TGA	TGA	TGA	TGA	TGA
trnY	GTA	GTA	GTA	GTA	GTA	GTA	GTA	GTA	GTA	GTA	GTA	GTA	GTA	GTA	GTA	GTA	GTA	GTA	GTA	GTA	GTA	GTA	GTA	GTA	GTA	GTA	GTA	GTA	GTA	GTA	GTA	GTA
trnC	GCA	GCA	GCA	GCA	GCA	GCA	GCA	GCA	GCA	GCA	GCA	GCA	GCA	GCA	GCA	GCA	GCA	GCA	GCA	GCA	GCA	GCA	GCA	GCA	GCA	GCA	GCA	GCA	GCA	GCA	GCA	GCA
trnN	GTT	GTT	GTT	GTT	GTT	GTT	GTT	GTT	GTT	GTT	GTT	GTT	GTT	GTT	GTT	GTT	GTT	GTT	GTT	GTT	GTT	GTT	GTT	GTT	GTT	GTT	GTT	GTT	GTT	GTT	GTT	GTT
trnA	TGC	TGC	TGC	TGC	TGC	TGC	TGC	TGC	TGC	TGC	TGC	TGC	TGC	TGC	TGC	TGC	TGC	TGC	TGC	TGC	TGC	TGC	TGC	TGC	TGC	TGC	TGC	TGC	TGC	TGC	TGC	TGC
trnQ	TTG	TTG	TTG	TTG	TTG	TTG	TTG	TTG	TTG	TTG	TTG	TTG	TTG	TTG	TTG	TTG	TTG	TTG	TTG	TTG	TTG	TTG	TTG	TTG	TTG	TTG	TTG	TTG	TTG	TTG	TTG	TTG
